# Supplementary material for: Rapidly Dissolving Microneedles for the Delivery of Steroid-Loaded Nanoparticles Intended for the Treatment of Inflammatory Skin Diseases
Source: Pharmaceutics. 2023 Feb 4;15(2):526. doi: 10.3390/pharmaceutics15020526 (PMC9967926; doi:10.3390/pharmaceutics15020526)
Supplement: Supplementary file 1 [file pharmaceutics-15-00526-s001.zip]

Archive with 1 entries (1 files):
- pharmaceutics-2097778-supplementary.pdf
